# Supplementary material for: Response of Wheat and Sugar Beet to Different Mineral–Organic Fertilization in a Long-Term Experiment
Source: Life (Basel). 2025 Nov 20;15(11):1779. doi: 10.3390/life15111779 (PMC12654082; doi:10.3390/life15111779)
Supplement: Supplementary file 1 [file life-15-01779-s001.zip]

Archive with 1 entries (1 files):
- life-3949679-supplementary.pdf
